# Supplementary material for: Kalanchoe crenata Andrews (Haw.) Improves Losartan’s Antihypertensive Activity
Source: Molecules. 2024 Dec 20;29(24):6010. doi: 10.3390/molecules29246010 (PMC11676209; doi:10.3390/molecules29246010)
Supplement: Supplementary file 1 [file molecules-29-06010-s001.zip]

Archive with 1 entries (1 files):
- molecules-3308965-supplementary.pdf
